# Supplementary material for: A Narrative Review on Pediatric Scurvy: The Last Twenty Years
Source: Nutrients. 2022 Feb 6;14(3):684. doi: 10.3390/nu14030684 (PMC8840722; doi:10.3390/nu14030684)
Supplement: Supplementary file 1 [file nutrients-14-00684-s001.zip]

Archive with 1 entries (1 files):
- nutrients-1567489-supplementary.pdf
